# Supplementary material for: Assessment of the effects of ischaemia/ hypoxia on angiogenesis in rat myofascial trigger points using colour Doppler flow imaging
Source: PeerJ. 2020 Dec 9;8:e10481. doi: 10.7717/peerj.10481 (PMC7733329; doi:10.7717/peerj.10481)
Supplement: Supplemental Information 1 [file peerj-08-10481-s001.xlsx]

## Sheet: Sheet1
MVD
Sample	Normal Control		Sample	MTrPs
1	99		1	141
2	93		2	108
3	91		3	121
4	86		4	123
5	68		5	120
6	56		6	117
7	98		7	140
8	84		8	119
9	82		9	125
10	90		10	118
			11	132
			12	113
			13	122
			14	132
