# Supplementary material for: Assessment of the effects of ischaemia/ hypoxia on angiogenesis in rat myofascial trigger points using colour Doppler flow imaging
Source: PeerJ. 2020 Dec 9;8:e10481. doi: 10.7717/peerj.10481 (PMC7733329; doi:10.7717/peerj.10481)
Supplement: Supplemental Information 2 — The results of original data of HIF-1a and VEGF [file peerj-08-10481-s002.xlsx]

## Sheet: Sheet1
Plate:	HIF-1a	Unit：pg∕ml				Plate:	VEGF	Unit：pg∕ml
AdjResult:						AdjResult:
Sample	Normal Control		Sample	MTrPs		Sample	Normal Control		Sample	MTrPs
1	51.396		1	454.294		1	33.078		1	211.454
2	66.909		2	399.912		2	24.583		2	227.207
3	68.513		3	431.837		3	18.446		3	203.169
4	45.407		4	403.765		4	39.263		4	214.371
5	45.037		5	442.263		5	33.966		5	214.255
6	78.9342		6	350.029		6	28.015		6	221.052
7	52.832		7	459.216		7	24.397		7	209.734
8	43.882		8	370.421		8	20.313		8	217.263
9	44.981		9	419.972		9	17.039		9	207.092
10	52.772		10	450.023		10	22.942		10	213.084
			11	390.462					11	209.87
			12	430.251					12	226.392
			13	427.028					13	210.493
			14	380.043					14	204.593
